# Supplementary material for: The Effect of Induced Regulatory Focus on Frontal Cortical Activity
Source: Behav Sci (Basel). 2024 Apr 1;14(4):292. doi: 10.3390/bs14040292 (PMC11047718; doi:10.3390/bs14040292)
Supplement: Supplementary file 1 [file behavsci-14-00292-s001.zip]

Archive with 1 entries (1 files):
- behavsci-2915645-supplementary.pdf
